# Supplementary material for: Development and Validation of Novel Prognostic Models for Immune-Related Genes in Osteosarcoma
Source: Front Mol Biosci. 2022 Apr 6;9:828886. doi: 10.3389/fmolb.2022.828886 (PMC9019688; doi:10.3389/fmolb.2022.828886)
Supplement: Supplementary file 1 [file Table3.XLS]

Gene	logFC	AveExpr	t	adj.P.Val
SPP1	6.911666667	10.48529412	18.61686082	1.41E-09
NFKBIB	-1.413333333	6.344411765	-13.36229136	1.30E-07
ADRM1	-1.959047619	8.95	-12.45634812	2.54E-07
EDN1	-1.877619048	6.327058824	-12.12480827	2.87E-07
A2M	5.487619048	10.16588235	11.82511606	3.35E-07
CD74	4.190238095	9.544117647	9.906359797	3.80E-06
HLA-DRA	5.028809524	9.404705882	9.737377247	4.18E-06
AEN	-1.166428571	6.589411765	-9.517920818	4.75E-06
TUBB3	-1.680119048	10.11970588	-9.451296658	4.75E-06
PSME3	-1.601547619	7.446911765	-9.272268317	5.35E-06
FGF2	-1.43202381	4.522352941	-9.013002193	7.31E-06
ZYX	-1.397261905	7.827647059	-8.667836321	1.08E-05
HSPA4	-1.884404762	7.408970588	-8.473431383	1.38E-05
CD14	3.646904762	8.62	7.859415749	3.14E-05
TYROBP	4.018333333	8.345882353	7.835838802	3.14E-05
CXCR4	2.931746238	7.728823588	7.72492681	3.61E-05
HLA-DPB1	3.682619048	9.169411765	7.637288479	4.00E-05
HRAS	-2.207857143	7.501764706	-7.575867258	4.13E-05
FCGRT	1.73	8.294705882	7.565386517	4.13E-05
HLA-DPA1	3.791349476	8.021176471	7.516067494	4.32E-05
CBLB	1.363809524	5.936470588	7.385895115	5.21E-05
CALCRL	1.511190476	6.511176471	7.27971084	6.04E-05
HLA-DMA	3.156904762	7.986470588	7.095293388	8.09E-05
LYZ	4.732142857	8.157058824	7.07323919	8.12E-05
PSMC4	-1.555952381	8.465294118	-7.048275006	8.20E-05
PSMC3	-1.290238095	9.234117647	-6.987989726	8.84E-05
IFITM1	3.117142857	9.617058824	6.959235705	9.02E-05
VEGFB	-1.003333333	6.157058824	-6.829161365	0.000104847
IFNGR2	1.421190476	9.657058824	6.826382272	0.000104847
TPM2	-2.562261905	7.968235294	-6.695877996	0.00012602
RBP1	-2.112142857	6.290588235	-6.628064394	0.000135446
S100A2	-3.336428571	7.002352941	-6.445538314	0.000172653
PSMD1	-1.31952381	9.58	-6.386024706	0.000186948
IFNGR1	1.85297619	8.482647059	6.379012732	0.000186948
FGFR4	-1.273571429	5.586176471	-6.276696191	0.000222167
HLA-E	2.057460429	9.425490176	6.250716274	0.000223565
JAG1	1.625059524	7.274117647	6.220149334	0.000232133
ECD	-1.512619048	7.517647059	-6.207641307	0.000232928
IRF9	2.012142857	8.367058824	6.032323225	0.000320442
C3AR1	1.803095238	7.188235294	5.948927095	0.000362588
PROCR	-1.771666667	5.467647059	-5.92571899	0.000372294
HDGF	-1.132142857	10.09764706	-5.876817757	0.000402229
RABEP1	-1.542380952	5.521470588	-5.802909383	0.000445106
HLA-DMB	2.186428571	7.520588235	5.796435171	0.000445106
TMSB4X	1.152142857	12.07882353	5.782593965	0.000445106
MMP9	4.999285714	11.07705882	5.647133354	0.000561363
PDGFRB	1.760238095	8.192941176	5.598768377	0.000598743
CSF1R	2.305714286	8.628823529	5.585857366	0.000604835
TGFB3	2.080238095	8.226470588	5.4497439	0.000748709
B2M	1.15	12.32705882	5.340053732	0.00090855
PSMC5	-1.029285714	9.932352941	-5.320674349	0.000928203
PSMD14	-1.187380952	10.07882353	-5.297108931	0.00095088
GRN	1.479603357	9.419607882	5.269352039	0.000966602
SDC2	1.558174595	9.597646941	5.186538811	0.001094481
PDGFD	2.903809524	7.974705882	5.155576266	0.001138994
MX2	1.857142857	7.129411765	5.103843962	0.001228428
HLA-C	1.748690476	11.01426471	5.041428594	0.001363221
BDNF	-1.443333333	5.274705882	-5.036469914	0.001363221
HLA-A	1.560595238	11.82352941	4.987145833	0.001449496
TNC	2.939047619	8.687058824	4.985882086	0.001449496
PIK3R3	1.253571429	6.547352941	4.967452174	0.001487485
LGMN	1.466904762	8.834705882	4.946269607	0.001537723
PLXND1	1.071904762	8.369411765	4.905560212	0.001638482
ROBO1	1.739761905	8.819411765	4.896316839	0.001652956
SLIT2	1.760238095	9.222941176	4.879699598	0.001693605
FCER1G	2.473571429	8.567058824	4.800612762	0.001924125
FOS	3.643333333	8.127058824	4.73874171	0.002081788
PPARG	-1.449761905	5.679411765	-4.709912801	0.002150948
PSMD6	-1.194047619	9.63	-4.653239463	0.002310606
PIK3R1	1.441428619	6.533725529	4.650464896	0.002310606
GHR	3.218809524	6.754117647	4.620439686	0.00243307
GMFG	1.432380952	7.942941176	4.600815487	0.00245621
HLA-B	2.057539952	11.43	4.48110224	0.002979176
FYN	1.39039669	8.050588235	4.451152322	0.003062225
APLNR	1.339047619	7.569411765	4.368303411	0.003370603
PLCG2	1.011666667	6.896470588	4.366329858	0.003370603
ITGAV	1.466666667	9.591176471	4.310246762	0.003696281
NEO1	1.492380952	8.062352941	4.146006233	0.004983647
SEMA4D	1.287380952	7.023529412	4.0910728	0.005466995
FGFR1	1.28317481	8.141176529	4.067409942	0.005611733
TRIM22	2.136190476	7.335882353	4.064412298	0.00561376
TIE1	1.773809524	5.884117647	4.006141648	0.006175741
HLA-G	1.310714286	9.974411765	3.964726894	0.006484291
NPPB	-2.72452381	5.312941176	-3.923754341	0.006887679
FGF5	-1.08841281	5.029215706	-3.889946374	0.007173088
INSR	1.090714286	6.353235294	3.850238566	0.007570557
VEGFA	1.839047619	8.293676471	3.834912489	0.007784692
CD48	1.033809524	6.934705882	3.8000057	0.008224417
MX1	2.67547619	8.49	3.770263137	0.008681906
CCL4	1.081190476	6.887058824	3.719306237	0.009547924
IL1R1	1.770119048	6.694411765	3.702746133	0.009846849
GBP2	1.952142857	6.797647059	3.665331622	0.010571286
ICAM2	1.196428571	7.375294118	3.594606888	0.011993573
COLEC12	2.508333333	8.892352941	3.593551641	0.011993573
ISG15	2.150714286	9.691176471	3.47665785	0.014494341
TNFSF10	1.449127214	5.564509882	3.470434363	0.014555409
OAS1	1.669047619	6.051176471	3.470115264	0.014555409
EDNRA	1.846190452	7.173725471	3.460340635	0.014782711
ITGB2	1.716666667	7.517058824	3.456875285	0.014782711
HLA-F	1.196428548	8.451960765	3.409728795	0.01588235
HCK	1.342619048	6.492352941	3.324177084	0.018038002
GSK3B	-1.12	7.577647059	-3.297131363	0.018931525
INHBB	1.416190476	7.122941176	3.296024776	0.018931525
PTH1R	2.431904762	8.599411765	3.288159909	0.019104459
C3	2.042380952	7.695294118	3.209862396	0.02143156
CYBB	1.262618714	5.806470647	3.198817244	0.021544537
IL18	-1.323809524	4.456470588	-3.169498087	0.022455764
ANGPT1	2.394642857	7.412058824	3.161298484	0.022612964
CTSB	1.284107143	9.7325	3.115774698	0.024274307
KDR	1.205	5.892352941	3.115160251	0.024274307
ANGPTL2	1.458571738	7.417843059	3.08763712	0.025310342
IRF7	1.423809524	7.145882353	3.028534935	0.027771969
IL10RA	1.151904762	6.955294118	2.970021875	0.030455582
NPY	-1.818333333	5.885882353	-2.932965847	0.032330641
CCR1	1.008214286	6.370294118	2.903470732	0.03368223
NRP1	1.008729881	6.492941059	2.847076596	0.036499077
BMP2	1.194285714	6.498529412	2.84510138	0.036500768
ARG2	-1.109166667	5.673235294	-2.805209698	0.038296491
LTBP1	1.140714286	7.769411765	2.788095488	0.039583462
PDGFRL	2.402142857	6.618235294	2.768270661	0.041030862
CTSS	1.257857143	6.145882353	2.765522762	0.041153409
PLTP	1.313095238	7.884705882	2.734438732	0.043416899
PTN	2.058154762	7.776617647	2.722775622	0.043902144
HLA-DQB1	1.188968095	5.791372529	2.703865334	0.04538121
CD86	1.056269595	5.840980412	2.686741589	0.046689456
PGF	1.055238095	8.667352941	2.662727027	0.048430792
OXTR	-1.181666667	5.593529412	-2.656658154	0.048915203
FCGR2B	1.072142857	5.832941176	2.647209421	0.049511902
CXCL10	1.860238095	7.345294118	2.641147517	0.049511902
